# Supplementary material for: Flanking sequences influence the activity of TET1 and TET2 methylcytosine dioxygenases and affect genomic 5hmC patterns
Source: Commun Biol. 2022 Jan 24;5:92. doi: 10.1038/s42003-022-03033-4 (PMC8786823; doi:10.1038/s42003-022-03033-4)
Supplement: Supplementary file 4 — Supplementary Data 1 [file 42003_2022_3033_MOESM4_ESM.xlsx]

## Sheet: Tabelle1
Supplementary Data 1: Relative oxidation rates of 5mC and 5hmC substrates in all NNCGNN sites by TET1 and TET2. This table compiles the data shown in Figure 2A.
Sequence	TET1		TET2
	5mC	5hmC	5mC	5hmC
AA CG AA	0.530416	0.792254	0.555191	0.622004
AA CG AC	0.698279	0.839947	0.647076	0.735019
AA CG AG	0.613992	0.883827	0.823524	0.782321
AA CG AT	0.607808	0.930732	0.906408	0.847778
AA CG CA	0.435173	0.71792	0.218747	0.267084
AA CG CC	0.31222	0.66649	0.199131	0.336398
AA CG CG	0.471166	0.715165	0.160107	0.211327
AA CG CT	0.464788	0.749734	0.249598	0.357605
AA CG GA	0.622571	0.892395	0.528637	0.596051
AA CG GC	0.543037	0.85036	0.511905	0.628295
AA CG GG	0.481891	0.782252	0.421988	0.497493
AA CG GT	0.755678	0.928937	0.810617	0.842243
AA CG TA	0.649035	0.913149	0.606611	0.729958
AA CG TC	0.678076	0.892699	0.718003	0.868914
AA CG TG	0.689772	0.901458	0.585137	0.686599
AA CG TT	0.589125	0.934163	0.919679	0.923324
AC CG AA	0.369176	0.595221	0.370977	0.444315
AC CG AC	0.294672	0.62033	0.380074	0.611517
AC CG AG	0.332986	0.656224	0.534896	0.683123
AC CG AT	0.522993	0.731981	0.622566	0.703917
AC CG CA	0.254148	0.436865	0.151312	0.199176
AC CG CC	0.139356	0.426355	0.111232	0.20698
AC CG CG	0.208928	0.460067	0.0951576	0.193422
AC CG CT	0.281428	0.523914	0.160693	0.286798
AC CG GA	0.264944	0.635577	0.3566	0.510374
AC CG GC	0.292931	0.541832	0.335921	0.470476
AC CG GG	0.251231	0.522249	0.305818	0.400009
AC CG GT	0.374775	0.706869	0.528848	0.69236
AC CG TA	0.507233	0.725753	0.422452	0.523942
AC CG TC	0.366807	0.750489	0.54279	0.677237
AC CG TG	0.532718	0.773259	0.396353	0.581796
AC CG TT	0.4601	0.759565	0.68668	0.791415
AG CG AA	0.167378	0.365596	0.0883496	0.168495
AG CG AC	0.12908	0.330337	0.105068	0.202702
AG CG AG	0.197674	0.407802	0.154678	0.23767
AG CG AT	0.235011	0.480862	0.214641	0.296762
AG CG CA	0.131211	0.263077	0.0246271	0.0931019
AG CG CC	0.0468742	0.20512	0.0239818	0.081378
AG CG CG	0.112678	0.242028	0.0225847	0.0411994
AG CG CT	0.122173	0.258162	0.0373918	0.0738568
AG CG GA	0.20307	0.356312	0.104641	0.173552
AG CG GC	0.165895	0.394482	0.101037	0.124101
AG CG GG	0.141151	0.346865	0.0797606	0.0945179
AG CG GT	0.224343	0.456229	0.199407	0.216194
AG CG TA	0.250242	0.46198	0.123185	0.127387
AG CG TC	0.250746	0.481787	0.180551	0.24757
AG CG TG	0.23639	0.488298	0.106367	0.161705
AG CG TT	0.263135	0.442033	0.219731	0.305041
AT CG AA	0.242623	0.513271	0.197513	0.262388
AT CG AC	0.24846	0.508816	0.19916	0.351557
AT CG AG	0.339074	0.544768	0.280995	0.395397
AT CG AT	0.370291	0.620599	0.339847	0.455444
AT CG CA	0.204169	0.38095	0.056558	0.0938556
AT CG CC	0.116878	0.314707	0.0445443	0.0890457
AT CG CG	0.163791	0.401942	0.0491331	0.103319
AT CG CT	0.221119	0.412005	0.062446	0.111641
AT CG GA	0.30658	0.545309	0.190254	0.211979
AT CG GC	0.265317	0.492939	0.170393	0.242454
AT CG GG	0.244919	0.44516	0.165268	0.292926
AT CG GT	0.370975	0.607221	0.318017	0.353261
AT CG TA	0.451714	0.660621	0.223384	0.31459
AT CG TC	0.380258	0.607421	0.292194	0.414924
AT CG TG	0.51102	0.705976	0.211073	0.309907
AT CG TT	0.403972	0.651032	0.368234	0.515052
CA CG AA	0.598557	0.778573	0.471589	0.53176
CA CG AC	0.571085	0.823079	0.563805	0.660959
CA CG AG	0.556703	0.837915	0.681373	0.787672
CA CG AT	0.618427	0.885897	0.808393	0.831614
CA CG CA	0.445086	0.656985	0.17795	0.221874
CA CG CC	0.321706	0.540125	0.171293	0.219037
CA CG CG	0.38377	0.673812	0.129959	0.203803
CA CG CT	0.385827	0.662851	0.232945	0.300798
CA CG GA	0.569431	0.802726	0.46402	0.565466
CA CG GC	0.484246	0.783699	0.458014	0.512602
CA CG GG	0.60759	0.759847	0.366439	0.473595
CA CG GT	0.643342	0.906718	0.77733	0.870656
CA CG TA	0.797535	0.902344	0.560162	0.645729
CA CG TC	0.580346	0.876385	0.644498	0.790045
CA CG TG	0.741019	0.949212	0.544386	0.654316
CA CG TT	0.615241	0.855998	0.856938	0.874124
CC CG AA	0.291275	0.60217	0.418863	0.548776
CC CG AC	0.288605	0.585273	0.355519	0.518298
CC CG AG	0.400068	0.655033	0.568493	0.724698
CC CG AT	0.3965	0.746523	0.662613	0.817046
CC CG CA	0.238988	0.447027	0.134228	0.221046
CC CG CC	0.227482	0.40528	0.113168	0.218553
CC CG CG	0.224484	0.37893	0.122382	0.192361
CC CG CT	0.27999	0.533218	0.163329	0.319501
CC CG GA	0.319947	0.633393	0.378441	0.513805
CC CG GC	0.257272	0.524368	0.330425	0.426327
CC CG GG	0.269855	0.471256	0.269271	0.471199
CC CG GT	0.457879	0.67465	0.509859	0.660029
CC CG TA	0.552225	0.739838	0.4089	0.523803
CC CG TC	0.414933	0.773638	0.571944	0.748571
CC CG TG	0.525426	0.814181	0.453122	0.589938
CC CG TT	0.534933	0.779796	0.719286	0.81585
CG CG AA	0.0684666	0.207888	0.081485	0.148376
CG CG AC	0.0923196	0.240663	0.0976557	0.140027
CG CG AG	0.135609	0.218062	0.149265	0.220119
CG CG AT	0.159055	0.306223	0.183828	0.199968
CG CG CA	0.068142	0.170401	0.0325294	0.0642562
CG CG CC	0.0448052	0.118001	0.0264273	0.0700663
CG CG CG	0.0697556	0.170974	0.0252903	0.0653991
CG CG CT	0.0716424	0.183892	0.0367209	0.0765782
CG CG GA	0.114187	0.282849	0.100724	0.149086
CG CG GC	0.0946625	0.204507	0.0677869	0.129652
CG CG GG	0.116913	0.224784	0.0675678	0.0643388
CG CG GT	0.180702	0.29409	0.168946	0.232573
CG CG TA	0.200267	0.360117	0.10524	0.155888
CG CG TC	0.148109	0.309884	0.122555	0.189736
CG CG TG	0.199281	0.39547	0.115182	0.172914
CG CG TT	0.170246	0.32787	0.198242	0.251166
CT CG AA	0.285043	0.577668	0.247096	0.320015
CT CG AC	0.268154	0.54708	0.235801	0.344889
CT CG AG	0.376421	0.619741	0.336553	0.517257
CT CG AT	0.427374	0.682086	0.460096	0.589641
CT CG CA	0.293697	0.422188	0.0612638	0.128693
CT CG CC	0.174714	0.359946	0.0748295	0.126952
CT CG CG	0.214183	0.391663	0.0500034	0.111736
CT CG CT	0.252351	0.461099	0.11003	0.180773
CT CG GA	0.332861	0.621157	0.246182	0.312509
CT CG GC	0.317258	0.470555	0.23274	0.324976
CT CG GG	0.29314	0.477509	0.20576	0.257072
CT CG GT	0.376663	0.698663	0.379003	0.480182
CT CG TA	0.492248	0.708288	0.261512	0.341826
CT CG TC	0.396843	0.731978	0.360353	0.49521
CT CG TG	0.4666	0.73792	0.267087	0.456621
CT CG TT	0.422134	0.727613	0.454025	0.66409
GA CG AA	0.528854	0.778057	0.486944	0.586326
GA CG AC	0.570627	0.8421	0.529078	0.746535
GA CG AG	0.625819	0.871031	0.631967	0.744934
GA CG AT	0.707078	0.885571	0.857133	0.90233
GA CG CA	0.481569	0.707959	0.208641	0.259644
GA CG CC	0.297721	0.590844	0.163791	0.251133
GA CG CG	0.380413	0.722861	0.11917	0.199041
GA CG CT	0.371291	0.713958	0.229312	0.3817
GA CG GA	0.648397	0.79682	0.456888	0.556251
GA CG GC	0.571214	0.814509	0.442748	0.565768
GA CG GG	0.449413	0.787298	0.331463	0.445092
GA CG GT	0.767947	0.87084	0.704331	0.848527
GA CG TA	0.62772	0.91246	0.528066	0.667877
GA CG TC	0.626715	0.902031	0.649815	0.802175
GA CG TG	0.66375	0.932026	0.534391	0.664416
GA CG TT	0.657645	0.93884	0.82132	0.946497
GC CG AA	0.274988	0.612199	0.414642	0.616437
GC CG AC	0.295902	0.716208	0.466773	0.742257
GC CG AG	0.357255	0.658169	0.594223	0.758148
GC CG AT	0.526377	0.85861	0.721278	0.929395
GC CG CA	0.237007	0.499332	0.174341	0.285537
GC CG CC	0.204526	0.632867	0.156103	0.411071
GC CG CG	0.221819	0.538568	0.139827	0.209775
GC CG CT	0.263735	0.71895	0.191493	0.547951
GC CG GA	0.387451	0.673642	0.411232	0.533937
GC CG GC	0.27787	0.570933	0.36195	0.636695
GC CG GG	0.280514	0.640538	0.315209	0.588059
GC CG GT	0.433507	0.737153	0.58455	0.853126
GC CG TA	0.547173	0.789599	0.466454	0.656261
GC CG TC	0.353651	0.956602	0.616188	0.973156
GC CG TG	0.568934	0.845773	0.472025	0.690946
GC CG TT	0.477677	0.972195	0.708615	1
GG CG AA	0.0924293	0.266382	0.0818663	0.0908427
GG CG AC	0.117706	0.28265	0.085262	0.149036
GG CG AG	0.117442	0.276735	0.121495	0.223931
GG CG AT	0.15497	0.331307	0.157313	0.27181
GG CG CA	0.078392	0.178775	0.0224061	0.0674106
GG CG CC	0.0475895	0.1436	0.0241651	0.0610385
GG CG CG	0.0745421	0.215189	0.0198501	0.0642438
GG CG CT	0.0670552	0.232717	0.0337799	0.0709021
GG CG GA	0.142468	0.265022	0.0770464	0.146295
GG CG GC	0.134837	0.279439	0.0693092	0.0768288
GG CG GG	0.125652	0.237229	0.0571462	0.180683
GG CG GT	0.167578	0.375461	0.152716	0.251835
GG CG TA	0.176095	0.366844	0.0792878	0.157837
GG CG TC	0.152915	0.395522	0.119027	0.241759
GG CG TG	0.187169	0.374214	0.0732839	0.140304
GG CG TT	0.144223	0.380944	0.158729	0.303403
GT CG AA	0.282999	0.583067	0.244995	0.312976
GT CG AC	0.305424	0.649266	0.307405	0.423888
GT CG AG	0.340692	0.609736	0.357017	0.489096
GT CG AT	0.418379	0.821704	0.427707	0.649863
GT CG CA	0.239804	0.479349	0.0741203	0.121678
GT CG CC	0.165102	0.564161	0.0746309	0.244464
GT CG CG	0.213278	0.535102	0.0646008	0.122991
GT CG CT	0.23522	0.640679	0.105057	0.221935
GT CG GA	0.307653	0.675097	0.241738	0.342344
GT CG GC	0.296708	0.660967	0.228972	0.28094
GT CG GG	0.294122	0.634676	0.217272	0.258199
GT CG GT	0.435369	0.702401	0.39307	0.52196
GT CG TA	0.466555	0.759082	0.306423	0.392616
GT CG TC	0.337209	0.896127	0.378671	0.706072
GT CG TG	0.419197	0.770199	0.306313	0.475642
GT CG TT	0.428726	0.889908	0.455168	0.826443
TA CG AA	0.82422	0.858211	0.524847	0.594287
TA CG AC	0.658316	0.930796	0.578484	0.69211
TA CG AG	0.828635	0.951126	0.724133	0.769136
TA CG AT	0.845096	0.95755	0.921778	0.849951
TA CG CA	0.525754	0.818824	0.216852	0.225914
TA CG CC	0.413618	0.704256	0.190252	0.270958
TA CG CG	0.577806	0.813987	0.124977	0.175409
TA CG CT	0.632639	0.830305	0.235859	0.274375
TA CG GA	0.712858	0.901082	0.51418	0.547117
TA CG GC	0.79966	0.854176	0.4887	0.530659
TA CG GG	0.766468	0.896477	0.424839	0.555277
TA CG GT	0.885818	0.93215	0.804513	0.787912
TA CG TA	0.997208	0.95717	0.612501	0.672882
TA CG TC	0.765446	0.941107	0.731968	0.736891
TA CG TG	1	1	0.561267	0.720792
TA CG TT	0.781723	0.93908	1	0.889221
TC CG AA	0.243366	0.531714	0.281024	0.447317
TC CG AC	0.295666	0.501154	0.284102	0.440637
TC CG AG	0.290525	0.546166	0.408358	0.548913
TC CG AT	0.383232	0.652669	0.517666	0.652636
TC CG CA	0.214155	0.359489	0.0814128	0.15501
TC CG CC	0.142024	0.358082	0.0673315	0.159165
TC CG CG	0.166441	0.331527	0.0612961	0.160024
TC CG CT	0.193483	0.398482	0.118271	0.244111
TC CG GA	0.237944	0.485333	0.244927	0.302893
TC CG GC	0.182137	0.414936	0.204264	0.290318
TC CG GG	0.236808	0.454837	0.193758	0.280286
TC CG GT	0.3521	0.58392	0.413931	0.573935
TC CG TA	0.41898	0.66148	0.289477	0.418662
TC CG TC	0.394982	0.715848	0.410321	0.545516
TC CG TG	0.458136	0.691326	0.327558	0.444917
TC CG TT	0.445677	0.69402	0.528404	0.662987
TG CG AA	0.125672	0.241794	0.0895467	0.0933354
TG CG AC	0.10073	0.287066	0.0828487	0.144984
TG CG AG	0.158458	0.313233	0.141694	0.191281
TG CG AT	0.20444	0.384694	0.16892	0.218287
TG CG CA	0.0963926	0.1859	0.0222044	0.0605536
TG CG CC	0.0810602	0.147348	0.0199004	0.0412073
TG CG CG	0.0844844	0.189624	0.0145046	0.0463109
TG CG CT	0.0943045	0.194495	0.0284214	0.0441661
TG CG GA	0.151037	0.350458	0.0932255	0.122129
TG CG GC	0.121684	0.243511	0.0828638	0.108461
TG CG GG	0.127013	0.323362	0.0677754	0.107321
TG CG GT	0.212087	0.368988	0.141474	0.184397
TG CG TA	0.212866	0.382693	0.0924916	0.135826
TG CG TC	0.213935	0.40112	0.124088	0.16799
TG CG TG	0.228814	0.425553	0.0958079	0.111398
TG CG TT	0.171485	0.399834	0.17825	0.224361
TT CG AA	0.232303	0.386357	0.100039	0.144969
TT CG AC	0.233022	0.388247	0.0983147	0.183148
TT CG AG	0.231159	0.423043	0.146293	0.239991
TT CG AT	0.308937	0.532051	0.184799	0.29733
TT CG CA	0.161297	0.267165	0.0272771	0.0614002
TT CG CC	0.106411	0.257915	0.0188074	0.0514179
TT CG CG	0.14336	0.261587	0.0233483	0.0395928
TT CG CT	0.150611	0.317491	0.039383	0.0855789
TT CG GA	0.247433	0.438022	0.106337	0.143812
TT CG GC	0.172097	0.342247	0.081862	0.113399
TT CG GG	0.162658	0.356356	0.0800092	0.131792
TT CG GT	0.274929	0.518322	0.164471	0.225157
TT CG TA	0.306388	0.536166	0.106549	0.162718
TT CG TC	0.29528	0.588579	0.154624	0.29033
TT CG TG	0.334776	0.566877	0.108291	0.173983
TT CG TT	0.324534	0.559431	0.221768	0.332777
