# Supplementary material for: Flanking sequences influence the activity of TET1 and TET2 methylcytosine dioxygenases and affect genomic 5hmC patterns
Source: Commun Biol. 2022 Jan 24;5:92. doi: 10.1038/s42003-022-03033-4 (PMC8786823; doi:10.1038/s42003-022-03033-4)
Supplement: Supplementary file 5 — Supplementary Data 2 [file 42003_2022_3033_MOESM5_ESM.xlsx]

## Sheet: Fig 1d
		Flank position
		-10	-9	-8	-7	-6	-5	-4	-3	-2	-1	1	2	3	4	5	6	7	8	9	10
rel. Variance	TET1	0.00478629	0.00191504	0.00492408	0.00776634	0.00714976	0.00696895	0.0137146	0.144132	0.00810454	1	0.222101	0.0299581	0.0100557	0.00861957	0.0045708	0.0027348	0.00324331	0.00261154	0.00348469	0.00219216
	TET2	0.00136985	0.0018942	0.00312241	0.00162894	0.00219476	0.0121398	0.0090742	0.0955143	0.0437118	1	0.57569	0.111506	0.00102903	0.00905685	0.0024009	0.00231406	0.00263588	0.000420993	0.00200016	0.00129054

## Sheet: Fig 1e
	TET1:
		Flank position
	Mittel	-4	-3	-2	-1	1	2	3	4
obs/exp	A	1.01866	0.996519	1.04969	1.57158	1.0253	0.989946	1.04649	1.01659
	T	1.03302	1.19438	0.968852	1.00442	1.19572	1.0876	1.02634	1.02655
	G	1.00973	0.809769	0.998203	0.565601	0.996188	0.984135	0.963593	0.947098
	C	0.925283	1.02044	0.995286	1.1005	0.72822	0.911262	0.972435	1.01889
	TET2:
		Flank position
	Mittel	-4	-3	-2	-1	1	2	3	4
obs/exp	A	1.01534	0.999263	1.06836	1.63662	1.2098	0.881091	0.98197	1.04408
	T	1.06023	1.14436	0.853038	0.865785	1.23803	1.24351	0.991092	0.933354
	G	0.944987	0.784514	1.06792	0.469577	1.02966	0.862454	1.01253	1.01935
	C	0.975874	1.10986	1.04831	1.34825	0.409168	0.949417	1.01243	1.02547

## Sheet: Fig 1f
		Flank position
		-10	-9	-8	-7	-6	-5	-4	-3	-2	-1	1	2	3	4	5	6	7	8	9	10
rel. Variance	TET1	0.00168436	0.00126678	0.00143958	0.00167785	0.00319584	0.000734552	0.017035	0.123565	0.0541465	1	0.232325	0.0273312	0.00914482	0.00739684	0.00301849	0.000553481	0.000725775	0.00108267	0.00202625	0.00146177
	TET2	0.000609273	0.00136024	0.00122644	0.00193567	0.003501	0.00565168	0.00205794	0.0735269	0.101589	1	0.581676	0.170239	0.0067662	0.0151262	0.00321118	0.00150075	0.00212595	0.0018885	0.00102224	0.00146585

## Sheet: Fig 1g
	TET1:
		Flank position
	Mittel	-4	-3	-2	-1	1	2	3	4
obs/exp	A	1.00757	0.980098	1.03383	1.44506	1.02637	0.948861	1.02022	1.01636
	T	1.02602	1.14294	0.918885	0.941884	1.2026	1.08813	1.01624	1.00766
	G	1.04241	0.818522	1.12169	0.52107	1.00207	0.989001	0.943138	0.947008
	C	0.930449	1.00907	0.968095	1.07697	0.755889	0.963179	0.996032	1.00672
	TET2:
		Flank position
	Mittel	-4	-3	-2	-1	1	2	3	4
obs/exp	A	1.00963	0.979556	1.033	1.52751	1.21565	0.783657	0.960984	1.04653
	T	1.02504	1.09056	0.806071	0.747655	1.33047	1.28519	0.974472	0.908883
	G	0.986488	0.786804	1.21599	0.37118	1.01409	0.874301	1.03872	1.04508
	C	0.974261	1.09143	1.0204	1.32292	0.41994	0.987963	1.04248	1.01312

## Sheet: Fig 3c
	TET1:
														Good/Bad average	Data Set1	Data Set 2
			Preferred average	Data Set1	Data Set 2	Disfavored average	Data Set1	Data Set 2	Error preferred	Error disfavored		5mC	k1	8.84514	9.84441	7.84587
	5mC	k1	1	1.13495	0.865051	0.112772	0.115289	0.110256	0.134949	0.00251649			k12	47.2723	47.7998	46.7449
		k12	0.490344	0.516583	0.464105	0.0103678	0.0108072	0.00992847	0.0262391	0.000439375			k2	7.50293	8.87509	6.13077
		k2	0.0117485	0.011332	0.0121649	0.00163054	0.00127683	0.00198424	0.000416481	0.000353707			k3	12.4462	15.5604	9.3319
		k3	0.00432681	0.00447843	0.0041752	0.00036761	0.000287809	0.000447411	0.000151618	7.98011e-05		5hmC	k2	3.43967	4.57465	2.30468
	5hmC	k2	0.384792	0.39229	0.377295	0.12473	0.0857529	0.163708	0.00749754	0.0389776			k3	5.66561	4.99067	6.34056
		k3	3.86916e-06	4.99319e-06	2.74514e-06	7.16727e-07	1.00051e-06	4.32949e-07	1.12403e-06	4.01323e-07
	TET2:
			Preferred average	Data Set1	Data Set 2	Disfavored average	Data Set1	Data Set 2	Error preferred	Error disfavored				Good/Bad average	Data Set1	Data Set 2
	5mC	k1	1	1.09223	0.907774	0.134269	0.0761471	0.19239	0.0922256	0.0581216		5mC	k1	9.53101	14.3436	4.7184
		k12	0.225154	0.213433	0.236874	0.00504874	0.0040163	0.00608118	0.0117209	0.00103244			k12	46.0468	53.1416	38.952
		k2	0.0046316	0.00444622	0.00481699	0.000113931	8.35687e-05	0.000144293	0.000185384	3.0362e-05			k2	43.2939	53.2044	33.3834
		k3	0.000352427	0.000455438	0.000249416	6.01703e-06	9.62919e-06	2.40488e-06	0.000103011	3.61215e-06			k3	75.5051	47.2977	103.712
	5hmC	k2	0.170612	0.166974	0.174251	0.00189633	0.00121884	0.00257382	0.0036386	0.000677486		5hmC	k2	102.348	136.994	67.7014
		k3	8.19421e-06	9.39257e-06	6.99585e-06	1.14358e-06	1.67113e-06	6.16027e-07	1.19836e-06	5.2755e-07			k3	8.48846	5.6205	11.3564

## Sheet: Fig 4a
		TET1	TET2
rel. Activity	CG	1	1
	CA	0.191442	0.0887396
	CT	0.0765494	0.0498984
	CC	0.128354	0.253545

## Sheet: Fig 4b
	TET1:													TET2:
CpG													CpG
		Flank position													Flank position
		-4	-3	-2	-1	+1	+2	+3	+4						-4	-3	-2	-1	+1	+2	+3	+4
obs/exp	G	1.00898	0.828624	1.01164	0.613924	0.994053	0.968912	0.955724	0.958752				obs/exp	G	0.96722	0.844135	1.05916	0.507578	1.09633	0.915214	1.02693	1.00609
	A	1.02574	0.999989	1.04022	1.31184	1.02002	0.988334	1.03561	1.02375					A	0.998713	0.974555	1.03061	1.38667	1.17598	0.907913	0.963535	1.03618
	T	1.02672	1.1489	0.958234	0.998424	1.18578	1.08613	1.02167	1.03025					T	1.03992	1.10172	0.848751	0.864615	1.22293	1.17987	0.996323	0.936104
	C	0.938561	1.02249	0.98991	1.07581	0.800144	0.956629	0.98699	0.987248					C	0.994148	1.07959	1.06148	1.24114	0.504757	0.997001	1.01322	1.02162
CpA													CpA
		Flank position													Flank position
		-4	-3	-2	-1	+1	+2	+3	+4						-4	-3	-2	-1	+1	+2	+3	+4
obs/exp	G	1.09365	0.702877	1.08377	0.441015	0.860851	1.09871	1.03018	0.891858				obs/exp	G	0.97175	0.765718	1.25603	0.496805	0.755173	0.828551	1.22128	1.08141
	A	0.986174	0.978611	1.01128	1.97944	0.688082	0.855884	1.15008	1.07738					A	1.0524	0.954978	0.94497	1.5497	1.11353	0.69676	1.00096	1.06465
	T	1.06304	1.40525	1.01691	0.68076	1.85211	1.20612	0.90728	1.04844					T	0.996323	1.17311	0.805313	0.666483	1.76119	1.50769	0.799757	0.865113
	C	0.857137	0.913263	0.888033	0.89879	0.598958	0.83928	0.91246	0.982326					C	0.979532	1.1062	0.993686	1.28701	0.370105	0.967002	0.978004	0.988826
CpC													CpC
		Flank position													Flank position
		-4	-3	-2	-1	+1	+2	+3	+4						-4	-3	-2	-1	+1	+2	+3	+4
obs/exp	G	1.07503	0.69966	1.02217	0.347376	0.902949	1.03998	0.881846	0.90669				obs/exp	G	0.952261	0.726054	1.21088	0.296877	0.936085	0.927649	1.0782	1.04524
	A	1.03061	0.924202	0.960278	1.92055	1.10512	0.994059	1.14453	0.965917					A	1.04963	0.981541	0.962349	1.61654	1.75673	0.787454	0.969745	1.0453
	T	1.07812	1.42616	1.01344	0.818381	1.41692	1.17883	1.08065	1.14236					T	1.03238	1.1793	0.766372	0.664161	1.07755	1.38129	0.947644	0.902555
	C	0.816235	0.949975	1.00411	0.913695	0.575008	0.78713	0.892976	0.985036					C	0.965724	1.11311	1.0604	1.42242	0.229636	0.903605	1.00441	1.00691

## Sheet: Fig 4c
	TET1:													TET2:
		Number of NNCXNN substrate												Number of NNCXNN substrate
		CG	CA	CC										CG	CA	CC
rel. Activity	0 - 0.1	0	147	180								rel. Activity	0 - 0.1	12	225	136
	0.1 - 0.2	3	64	56									0.1 - 0.2	10	28	53
	0.2 - 0.3	14	27	17									0.2 - 0.3	33	3	34
	0.3 - 0.4	16	10	2									0.3 - 0.4	24	0	15
	0.4 - 0.5	27	4	1									0.4 - 0.5	25	0	11
	0.5 - 0.6	36	3	0									0.5 - 0.6	30	0	7
	0.6 - 0.7	39	1	0									0.6 - 0.7	17	0	0
	0.7 - 0.8	41	0	0									0.7 - 0.8	20	0	0
	0.8 - 0.9	60	0	0									0.8 - 0.9	49	0	0
	0.9 - 1	20	0	0									0.9 - 1	36	0	0

## Sheet: Fig 5a
		Flank position
		-1 site						+1 site
		TET1	TET2	hmC liver	hmC lung	TET1 KO	TET2 KO	TET1	TET2	hmC liver	hmC lung	TET1 KO	TET2 KO
obs/exp	A	1.57158	1.63662	1.18959	1.18152	1.16602	1.19193	1.0253	1.2098	0.967501	0.949665	0.996986	0.962723
	T	1.00442	0.865785	0.969746	0.955859	0.926225	1.00225	1.19572	1.23803	1.19325	1.18711	1.20564	1.21744
	G	0.565601	0.469577	0.82576	0.852634	0.895599	0.813736	0.996188	1.02966	1.00797	0.998588	1.05592	1.14054
	C	1.1005	1.34825	1.00772	0.998541	1.07305	1.06235	0.72822	0.409168	0.822784	0.851116	0.834234	0.783455

## Sheet: Fig 5d
	rel. Genome hmC	hmC prediction
	0.985089	0.954597
	0.959348	0.97227
	1	0.912807
	0.985618	0.880713
	0.930056	0.889687
	0.809928	0.937187
	0.991635	0.830169
	0.757883	0.964173
	0.943836	0.841654
	0.848093	0.897316
	0.908767	0.852409
	0.933626	0.827444
	0.831803	0.852331
	0.991437	0.785318
	0.845261	0.846507
	0.891287	0.813317
	0.937401	0.773065
	0.951486	0.76813
	0.912595	0.771034
	0.917478	0.77726
	0.994737	0.719453
	0.786101	0.844929
	0.882736	0.764363
	0.719717	0.880798
	0.721294	0.858183
	0.885506	0.758617
	0.75099	0.826235
	0.764939	0.782856
	0.949416	0.696071
	0.877388	0.736482
	0.802316	0.767569
	0.710713	0.817895
	0.805884	0.791056
	0.956863	0.683414
	0.788268	0.760325
	0.863023	0.728392
	0.77852	0.744923
	0.692553	0.794249
	0.903714	0.685209
	0.801167	0.739469
	0.737769	0.780202
	0.791198	0.741092
	0.744409	0.76474
	0.849679	0.722417
	0.848018	0.727609
	0.767334	0.782846
	0.60664	0.828137
	0.74619	0.739419
	0.66748	0.777079
	0.673644	0.760178
	0.811623	0.695466
	0.709112	0.741897
	0.826461	0.677657
	0.698736	0.753582
	0.80813	0.685181
	0.616781	0.800478
	0.703853	0.751453
	0.754303	0.744191
	0.751606	0.732408
	0.669564	0.757806
	0.741173	0.701992
	0.655515	0.759729
	0.796196	0.678913
	0.733563	0.706378
	0.817174	0.697397
	0.759271	0.675143
	0.809713	0.656917
	0.801874	0.675328
	0.672213	0.717327
	0.80361	0.651511
	0.803859	0.653273
	0.774981	0.671845
	0.719016	0.690956
	0.7362	0.668175
	0.719981	0.701511
	0.715768	0.705332
	0.707716	0.674831
	0.754682	0.691937
	0.72036	0.677511
	0.724222	0.649167
	0.631674	0.700437
	0.704385	0.666677
	0.561153	0.754227
	0.71627	0.672391
	0.539037	0.74127
	0.663131	0.705178
	0.577302	0.738701
	0.810952	0.623915
	0.716899	0.652363
	0.761451	0.631028
	0.677847	0.685854
	0.523599	0.723615
	0.679695	0.688933
	0.589675	0.72503
	0.718044	0.673368
	0.665053	0.66994
	0.695407	0.640685
	0.771225	0.590226
	0.629686	0.685975
	0.639544	0.664705
	0.630321	0.646598
	0.613019	0.670813
	0.737043	0.608565
	0.596869	0.659656
	0.550702	0.699641
	0.718757	0.624771
	0.758924	0.591747
	0.738495	0.596081
	0.722994	0.621549
	0.693458	0.622241
	0.662614	0.641583
	0.654295	0.61997
	0.639014	0.654553
	0.64858	0.622509
	0.757027	0.569046
	0.701181	0.596415
	0.505967	0.723268
	0.640351	0.630686
	0.638473	0.612962
	0.738048	0.555717
	0.677837	0.609866
	0.60316	0.648446
	0.686473	0.598323
	0.664845	0.605725
	0.496004	0.689787
	0.596794	0.647016
	0.643591	0.611893
	0.539616	0.645883
	0.634626	0.607692
	0.646831	0.608081
	0.571973	0.628872
	0.540553	0.656162
	0.604759	0.597721
	0.530224	0.65624
	0.64739	0.590495
	0.568984	0.648054
	0.503749	0.657735
	0.640586	0.56267
	0.590086	0.597998
	0.700741	0.542135
	0.571977	0.610418
	0.589069	0.610164
	0.536	0.618373
	0.633193	0.5627
	0.545356	0.6162
	0.549278	0.608931
	0.588027	0.607066
	0.497023	0.650522
	0.566463	0.623372
	0.562781	0.58375
	0.598217	0.582624
	0.651227	0.534179
	0.588628	0.581263
	0.537931	0.625338
	0.487652	0.615345
	0.528819	0.585903
	0.589351	0.559607
	0.539888	0.592814
	0.455034	0.663394
	0.579848	0.580731
	0.457718	0.654713
	0.600889	0.559641
	0.480262	0.629807
	0.473546	0.631919
	0.50321	0.616894
	0.519254	0.60506
	0.493575	0.601808
	0.562098	0.580581
	0.587548	0.532113
	0.492418	0.625484
	0.536505	0.562969
	0.495297	0.578625
	0.531743	0.587223
	0.572018	0.563351
	0.529628	0.581746
	0.488675	0.598837
	0.508311	0.600261
	0.506646	0.565149
	0.516191	0.574557
	0.567482	0.509276
	0.525456	0.568239
	0.569766	0.503024
	0.554426	0.524547
	0.442159	0.58922
	0.508244	0.56769
	0.551638	0.53447
	0.59365	0.506501
	0.514779	0.571372
	0.415571	0.628529
	0.552322	0.526466
	0.52265	0.546156
	0.518297	0.55792
	0.487028	0.572545
	0.509345	0.541886
	0.52912	0.549361
	0.54078	0.526049
	0.53738	0.504855
	0.458294	0.589517
	0.531572	0.508381
	0.516226	0.537709
	0.498196	0.54788
	0.501856	0.517764
	0.554369	0.484176
	0.537288	0.496825
	0.453428	0.564686
	0.525474	0.464731
	0.514282	0.507698
	0.500239	0.481304
	0.527676	0.482032
	0.525512	0.482411
	0.520807	0.479347
	0.46023	0.53395
	0.483013	0.494303
	0.50149	0.465585
	0.456197	0.466589
	0.503602	0.424015
	0.469371	0.430621
	0.396871	0.504061
	0.433991	0.464682
	0.490663	0.420866
	0.349839	0.485453
	0.397776	0.482963
	0.433955	0.435995
	0.398475	0.444944
	0.361754	0.42372
	0.381986	0.434722
	0.393106	0.351832
	0.393194	0.347183
	0.441659	0.294601
	0.432417	0.277419
	0.290072	0.377752
	0.313619	0.337655
	0.32803	0.3319
	0.328829	0.345044
	0.322229	0.312808
	0.314276	0.270869
	0.245564	0.313376
	0.216451	0.318282
	0.206344	0.320731
	0.18146	0.32985
	0.184332	0.298092
	0.191809	0.255468
	0.208178	0.24079
	0.198363	0.243487
	0.212158	0.229436
	0.187338	0.242596
	0.17326	0.232124
	0.181556	0.22004
	0.186248	0.200096
	0.129121	0.124229
	0.130863	0.108908
	0.150829	0.0850103
	0.132303	0.0861671
	0.1266	0.0758019
	0.150681	0.0589304
	0	0.162201

[truncated: 3 more sheets: Fig 5e, Fig 5f, Fig 5g]
